# Supplementary material for: Companion Dog Foster Caregiver Program for Older Veterans at the VA Maryland Health Care System: A Feasibility Study
Source: Int J Environ Res Public Health. 2019 Nov 4;16(21):4285. doi: 10.3390/ijerph16214285 (PMC6861960; doi:10.3390/ijerph16214285)
Supplement: Supplementary file 1 [file ijerph-16-04285-s001.zip]

Archive with 1 entries (1 files):
- ijerph-618981-supplementary.mp4
